# Supplementary material for: Accurate and easy method for systemin quantification and examining metabolic changes under different endogenous levels
Source: Plant Methods. 2018 Apr 26;14:33. doi: 10.1186/s13007-018-0301-z (PMC5918566; doi:10.1186/s13007-018-0301-z)
Supplement: Supplementary file 5 — Additional file 5: Table S2. Relevant pathways and compounds under SYS control. List of compounds that show higher level intensities in PS+ , and lower ones in PS− respect to BB and PS+ . All the masses presented in the table have been annotated at a tentative level, although in some of them a further identification by using fragmentation spectrum has been performed. Abbreviations: fs, identification by exact mass and fragmentation spectrum level 2 of identification [43]; ti, is a tentative identification of the compound referred-to level 3 [43]. [file 13007_2018_301_MOESM5_ESM.xlsx]

## Sheet: Hoja1
Pathway	[M-H-]	Compound	Identification
Tyrosin metabolism	181.053	Hydroxyphenyllactic acid; homovallinate	fs
	359.1	Rosmarinate	fs
	197.085	3;4-Dihydroxyphenyllactic acid	ti
	153.024	3,4-dihydroxybenzoic acid;2,3-dihydroxybenzoic acid; Gentisic acid	fs
ABC transporters	142.093	Crotobetaine	ti
	181.053	Sorbitol/Mannitol	fs
	239.062	L-Cystine	ti
	303.093	Nopaline	ti
Flavonoid biosynthesis	301.077	Delphinidin	fs
	253.06	Chrysin	ti
	285.063	Luteolin; kaempferol	ti
Degradation of aromatic compounds	197.085	cis-2;3-Dihydroxy-2;3-dihydro-p-cumate	ti
	207.086	Benzylsuccinate	ti
Ubiquinone and other terpenoid-quinone biosynthesis	287.069	Shikonin	ti
	289.11	3;4-Dihydroxy-5-polyprenylbenzoate	ti
	239.062	(1R;6R)-2-Succinyl-6-hydroxy-2;4-cyclohexadiene-1-carboxylate	ti
	293.107	2-dimethylmenaquinona	ti
	295.088	Dehypoxantine futalosine	ti
Phenylpropanoid biosynthesis	335.033	5-O-Caffeoylshikimic acid	ti
	211.061	3-(2-Carboxyethenyl)-cis,cis-muconate	ti
Isoquinolone alkaloid biosynthesis	286.067	(S)-Norlaudanosoline	ti
Biosynthesis of unsaturated fatty acids	327.219	Docosahexaenoic acid	ti
